# Supplementary material for: Computational Strategies and Algorithms for Inferring Cellular Composition of Spatial Transcriptomics Data
Source: Genomics Proteomics Bioinformatics. 2024 Aug 7;22(3):qzae057. doi: 10.1093/gpbjnl/qzae057 (PMC11398939; doi:10.1093/gpbjnl/qzae057)
Supplement: qzae057_Supplementary_Data [file qzae057_supplementary_data.zip › Table S1.xlsx]

## Sheet: Sheet1
Table S1 An overview of ST decomposed methods
Note: ST, spatial transcriptomics.
Name	Classification	Framework	Strategy	Feature selection	Resolution	Decomposed result	Application platform	Support GPU	with scRNA-seq	Input data	Output data	Programming language	URLs	First released date/version	Current updated date/version
novoSpaRc	Mapping-based algorithms	Statistical	Generalised optimal-transport	No selection	Single-cell	Spot x cell matrix	All	NO	NO	Count matrix and spatial coordinates	Matrix of spatial gene expression	Python	https://github.com/rajewsky-lab/novosparc	2021-04-03, v0.4.2	2021-10-11, v0.4.4
CellTrek		Statistical	Multivariate random forests	No selection	Single-cell	Cell coordinates	All	NO	Yes	Single-cell or spatial count matrix	Matrix of single cells in each spot	R	https://github.com/navinlabcode/CellTrek	2022-05-21, develop version	2022-05-21, develop version
Tangram		Deep learning	Nonconvex optimization	Top 1000 marker genes	Single-cell	Spot x cell matrix	MERFISH, STARmap, smFISH, Spatial Transcriptomics (Visium)	Yes	Yes	Count matrix of scRNA-seq and spatial transcriptome	Matrix of cell probability in each spot	Python	https://github.com/broadinstitute/Tangram	2021-01-07, v0.2.0	2022-07-18, v1.0.3
CytoSPACE		Statistical	Convex linear optimization	No selection	Single-cell	Spot x cell matrix	All	NO	Yes	A scRNA-seq gene expression matix with a cell-type label file, and spatial ST gene expression matrix with ST coordinates file, and a file with cell type fraction estimated by other tools	Total number of cells each spot, locations of each single cell mapped to ST spots, the number of cells of each cell type each spot, and fractions of cell types each spot.	Python, R	https://github.com/digitalcytometry/cytospace	2022-04-04, develop version	2022-07-26, develop version
RCTD	Deconvolution-based algorithms	Machine learning	Poisson distribution with maximum-likelihood estimation	Cell type-specific differential expression	Single-cell	Spot x cell-type	MERFISH, Slide-seq, 10X Visium	NO	Yes	Count matrix, spatial coordinates	Matrix of cell-type proportions for each capture spot based on MAP estimation	R	https://github.com/dmcable/spacexr	2021-03-18, v1.2.0	2021-12-22, v2.0 (spacexr)
SPOTlight		Statistical	Seeded non-negative matrix factorization regression	Cell-type marker genes	Fine-grained composition of ST spots	Spot x cell-type	ST, 10X Visium, Slide-seq	NO	Yes	Matched and external count matrix, spatial coordinates	Matrix of cell-type proportions for each capture spot	R	https://github.com/MarcElosua/SPOTlight	2020-07-06, v0.1.0	2020-07-06, v0.1.0
Stereoscope		Statistical	Model-based probabilistic method	Complete expression profiles	Cell types	Spot x cell-type	All	Yes	Yes	Count matix from scRNA-seq and ST datasets, and single-cell annotation data	Estimated cell type proportions in each spot	Python	https://github.com/almaan/stereoscope	2020-07-27, v0.03	2020-07-27, v0.03
SpatialDWLS		Statistical	Weighted least squares	Cell-type specific marker genes	Cell types	Spot x cell-type	All	NO	Yes	Count matrix, spatial coordinates	Matrix of cell-type proportions for each capture spot	R, Python	https://rubd.github.io/Giotto_site/	2019-07-22, v0.1.0	2021-11-08, v1.1.0
DSTG		Machine learning	Graph-based convolutional networks	Top 2000 most variable genes	Cell types	Spot x cell-type	10X Visium, Slide-seq V2	NO	Yes	Count matrix with labeled cell-types, spatial coordinates	The proportions of different cell types in each spot	Python, R	https://github.com/Su-informatics-lab/DSTG	2021-9-2, develop version	2021-09-28, develop version
STRIDE		Statistical	Topic profiles	Cell-type marker genes	Cell types	Spot x cell-type	10X Visium	NO	Yes	Count matrix with labeled cell-types, spatial coordinates	The proportions of different cell types in each spot	Python	https://github.com/DongqingSun96/STRIDE	2021-7-20, v0.0.1	2022-03-22, v0.0.2
CellDART		Deep learning	Modified adversarial discriminative domain adaptation	Marker genes	Cell types	Spot x cell-type	All	Yes	Yes	Single-cell or spatial count matrix and metadata file	Matrix of cell fraction	Python, R	https://github.com/mexchy1000/CellDART	2022-07-25, v0.1.0	2022-07-25, v0.1.1
Cell2location		Statistical	Hierarchical Bayesian framework	No selection	Improved resolution for fine-grained cell types	Spot x cell-type	10X Visium	Yes	Yes	Count matrix of scRNA/snRNA-seq and spatial transcriptome	Abundance of cell types	Python	https://github.com/BayraktarLab/cell2location	2020-10-14, v0.02-alpha	2022-05-18, v0.1
DestVI		Machine learning	Variational inference and latent variable models	Cell-type-specific differential expression	Multi-resolution	Spot x cell-type	10X Visium	Yes	Yes	A query ST data and a matched scRNA-seq data with annotated cell type labels	Cell type proportions for every spot and a continuous estimate of cell state for every cell type in every spot	Python	https://github.com/scverse/scvi-tools	2020-09-17, v0.7.0-alpha.3	2022-07-15, v0.17.1 (scvi-tools)
CARD		Statistical	Constrained maximum likelihood estimation	Cell-type marker genes	Cell types	Spot x cell-type	All	NO	Yes	Single-cell or spatial count matrix, scRNA-seq meta, and spatial location	Matrix of cell type proportion	R, C++	https://github.com/YingMa0107/CARD	2022-05-04, develop version	2022-07-19, v1.0.0
Celloscope		Statistical	Innovative probabilistic model	Marker genes	Cell types	Spot x cell-type	All	NO	NO	Matrix of marker genes prior knowledge, gene expression, the number of cells in each spot	Matrix of cell type proportions across spots	R, C++	https://github.com/szczurek-lab/Celloscope	2022-05-25, develop version	2022-05-25, develop version
Redeconve		Statistical	A regularized non-negative least regression model	No selection	Single-cell	Spot x cell-type	All	Yes	Yes	scRNA-seq/snRNA-seq and spatial transcriptomics matix data	Matrix of single cells in each spot	R, Python	https://github.com/ZxZhou4150/Redeconve	2023-10-25, v1.0	2023-12-04, v1.0
STdeconvolve	Unsupervised algorithms	Statistical	Generative probabilistic model: latent Dirichlet allocation, variational expectation- maximization algorithm	Marker genes	Common spatial components	Spot x factor	All	NO	NO	Count matrix and spatial coordinates and annotated tissue layers for each region	Matrix of cell fraction	R	https://github.com/JEFworks-Lab/Stdeconvolve	2022-04-29, develop version	2022-05-02, develop version
BayesSpace		Statistical	Bayesian model	Highly variable genes	Subspots	Sub-spot x gene	ST or 10X Visium	NO	NO	Count matrix and spatial coordinates	Matrix of gene expression at enhanced subspot resolution	R	https://github.com/edward130603/BayesSpace	2021-11-10, v1.5.1	2021-11-10, v1.5.1
